# Supplementary material for: Hospital crowdedness evaluation and in-hospital resource allocation based on image recognition technology
Source: Sci Rep. 2023 Jan 6;13:299. doi: 10.1038/s41598-022-24221-6 (PMC9822910; doi:10.1038/s41598-022-24221-6)
Supplement: Supplementary file 1 — Supplementary Information. [file 41598_2022_24221_MOESM1_ESM.xlsx]

## Sheet: registered
Number of people waiting in the registration hall at different times
Time	08:00:00	08:30:00	09:00:00	09:30:00	10:00:00	10:30:00	11:00:00	11:30:00	12:00:00	12:30:00	13:00:00	13:30:00	14:00:00	14:30:00	15:00:00	15:30:00	16:00:00	16:30:00	17:00:00	17:30:00	18:00:00	SUM
Monday	19	20.6	35.8	30.7	56.6	48.2	37.8	25	29	23.4	40.3	32.1	36.5	27.1	35	31.7	37	31.1	32.3	34	29.6	692.8
Tuesday	11.5	23	34.7	42.6	40.2	35.5	27.4444	28.5	36.3	22.6	20.6	24.5	27.9	33.3	25.3	25.3333	26.4444	30	17.4	42.2	22.8	598.122
Wednesday	22.9	16.2	28.7	35.9	40.5	30.8	41.2	28.3	35.7	36.7	25.3	27.6	30.9	35.1	26	23.1	38.9	21.9	33.1	26	32	636.8
Thursday	21	21.9	24.1	32.8	31	27.4	37.9	24.5	23.2	23	26.1	22.2	26.5	27.2	27.5	25.6	24.3	39.9	24	34.9	38.6	583.6
Friday	12.4	26.1	31.2	29.5	33.4	37.2	42.3	32.4	33.7	20.8	16.4	27.3	26.5	46.5	42.4	31.9	26.2	31.3	35.6	38.1111	28.8	650.011
Saturday	28.8	27.3	36.9	49.2	30.9	41.8	53.2	31.2	28.1	23.9	32.5	31.6	29.8	29.8	33.9	35	40.5	30.2	26.9	18.4	21.5	681.4
Sunday	21.7	18.7	28.2	29	31.5	30.8	43.8	37	27.6	22.3	24.3	29.4	38.1	34.6	29.9	32.4	38.9	29.6	31.8	31.1	36.3	647
MEAN	19.6143	21.9714	31.3714	35.6714	37.7286	35.9571	40.5206	29.5571	30.5143	24.6714	26.5	27.8143	30.8857	33.3714	31.4286	29.2905	33.1778	30.5714	28.7286	32.1016	29.9429	641.39

## Sheet: pediatrics
Number of people waiting in the Pediatrics at different times
Time	00:00:00	00:30:00	01:00:00	01:30:00	02:00:00	02:30:00	03:00:00	03:30:00	04:00:00	04:30:00	05:00:00	05:30:00	06:00:00	06:30:00	07:00:00	07:30:00	08:00:00	08:30:00	09:00:00	09:30:00	10:00:00	10:30:00	11:00:00	11:30:00	12:00:00	12:30:00	13:00:00	13:30:00	14:00:00	14:30:00	15:00:00	15:30:00	16:00:00	16:30:00	17:00:00	17:30:00	18:00:00	18:30:00	19:00:00	19:30:00	20:00:00	20:30:00	21:00:00	21:30:00	22:00:00	22:30:00	23:00:00	23:30:00	SUM
Monday	33.2222	36.8889	31.2222	28.7778	33.6	18.8889	18.8889	9.88889	0	5.55556	0.111111	0	7.22222	4.77778	0	0	8.22222	22.8889	37.1111	54	58.5556	50.2222	49.1111	40.6667	25.6667	23.8889	20.6667	42	39.3333	47.5556	34.7778	37.1111	39.5556	33.2222	40.3333	43	34.5556	43.6667	45.5556	56.8889	47.6667	37.1111	54.8889	47.8889	44.7778	37.7778	34.7778	22	1484.49
Tuesday	24.7778	33.7778	22.8889	30.7778	25.7778	29.4444	21.2222	18.8889	12.8889	7.33333	0	7	2	3.44444	2.88889	12.7778	15.2222	29	36.4444	56.8889	51.2222	55.6	47.8889	44	39.5556	39.875	37.7778	52.2222	43.4444	45.1111	49.8889	47.3333	43.4	36.4444	34.6667	42.1111	39.6667	38.3333	32.7778	28	41	52.8889	54.3333	45.5556	42.4444	32.7778	37.2222	34.4444	1583.43
Wednesday	31.2222	16.5556	3.33333	0.777778	2.88889	0.666667	6	2.88889	0.111111	1.55556	6.33333	0.222222	1.88889	4.88889	0	0	19.1111	35.5556	45	55.5556	53.1111	49.4444	53.6667	42.2222	44.7778	34.8889	39.3333	49.8889	44.3333	42.6667	40.5556	52.6667	39.4444	26.4444	42.5556	31.4444	44.3333	30.5556	37.3333	52.6667	41.2222	32.7778	38.8889	34.6667	33.3333	37.6667	36.6667	44.2222	1386.33
Thursday	41.2222	27.6667	25.4444	16.4444	23.1111	36.5556	23.1111	22	25.2222	14.7778	13.5556	9.11111	5	5.33333	9.33333	3.11111	8.44444	13	23	43.5556	48.6667	42.4286	47	38.2222	38.1111	45.6667	39.1111	30	31.6667	49.5556	54	49.6667	45.7778	37.6667	38.5556	46.8889	33.8889	41	48.1111	48	44.3333	61	43.5556	54.3333	55.7778	46.6667	56.2222	33.7778	1638.65
Friday	30.7778	38.4444	25.4444	17.1111	10	1.44444	2.22222	0.555556	2.22222	0	3.66667	2.33333	2.11111	0	1.22222	19	17.7778	39.4444	41.8889	46	46.3333	53.2222	48.1111	44.1111	46.1111	30.7778	36.7778	40.7778	39.7778	50.6667	54.1111	49.9091	39	46.7778	40.1111	40.2222	49.4444	38.1111	38.4444	51.5	46.5556	43.2222	52.2222	52.6667	41.3333	47.2222	37.6667	33.5556	1540.41
Saturday	19.1111	18.8889	8.33333	15.4444	18.2222	7	2.44444	0.222222	3.11111	1.55556	0.666667	0	2.55556	6.11111	3.77778	2.22222	13.6667	32	37.4444	52	48.5556	57.3333	53.3333	39.8889	37.5556	39.1111	54.5556	54.6667	53.1111	43.5556	45.5556	40.8889	33.4444	41.4444	28.4444	35.7778	16.4444	11.1111	27.3333	32.7778	31.6667	36.4444	33.6667	37.7778	31.2222	36.6667	43	44.1111	1334.22
Sunday	23.2222	17.2222	26.6667	16.5556	7.88889	9.66667	8.33333	6.11111	0.222222	2.22222	3.33333	1.33333	1.22222	0	3.77778	2	11.2222	17.5556	29	42.4444	38.2222	60	50.2222	55.7778	35.4444	45	24.8889	43	41.4444	59.1111	54.2222	54.8889	44.8889	39.1111	46.5556	40.8889	34.6667	38.2222	46.2222	42.6667	47.7778	48.2222	43.4444	35.3333	50.7778	42.4444	39.3333	32.1111	1464.89
MEAN	29.0794	27.0635	20.4762	17.9841	17.3556	14.8095	11.746	8.65079	6.25397	4.71429	3.95238	2.85714	3.14286	3.50794	3	5.5873	13.381	27.0635	35.6984	50.0635	49.2381	52.6073	49.9048	43.5556	38.1746	37.0298	36.1587	44.6508	41.873	48.3175	47.5873	47.4949	40.7873	37.3016	38.746	40.0476	36.1429	34.4286	39.3968	44.6429	42.8889	44.5238	45.8571	44.0317	42.8095	40.1746	40.6984	34.8889	1490.35

## Sheet: IMS
Number of people waiting in Internal medicine and Surgery at different times
Time	00:00:00	00:30:00	01:00:00	01:30:00	02:00:00	02:30:00	03:00:00	03:30:00	04:00:00	04:30:00	05:00:00	05:30:00	06:00:00	06:30:00	07:00:00	07:30:00	08:00:00	08:30:00	09:00:00	09:30:00	10:00:00	10:30:00	11:00:00	11:30:00	12:00:00	12:30:00	13:00:00	13:30:00	14:00:00	14:30:00	15:00:00	15:30:00	16:00:00	16:30:00	17:00:00	17:30:00	18:00:00	18:30:00	19:00:00	19:30:00	20:00:00	20:30:00	21:00:00	21:30:00	22:00:00	22:30:00	23:00:00	23:30:00	SUM
Monday	11.2222	9	7.33333	12.2222	6.33333	3.44444	13.7778	8.66667	6.11111	4.66667	3.44444	5.33333	5.44444	11.7778	9.33333	7.33333	8.22222	17.7778	32.3333	23.6667	29	27.3333	21.1111	22.3333	31.4444	27.4444	30.5556	29.2222	28	30.6667	26.6667	22.4444	38.8889	30.4444	22.1111	23.4444	21.5556	14.7778	20.5556	25.4444	31.2222	32.4444	27	41.4444	29	24.4444	23	22.6667	962.111
Tuesday	10.3333	16.4444	15.3333	12	9	6.77778	9.33333	8.88889	5.33333	4.11111	6.77778	8.33333	7.88889	6.22222	5.33333	9.88889	12	16.4444	20.7778	26.3333	21	26.3333	21	18.6667	20.8889	18.75	15.6667	20.4444	16.7778	20.8889	20.5556	25.6667	16	16.4444	20.2222	24	22.6667	16.2222	19.5556	28.6667	20.7778	27.1111	42.5556	38.7778	24.6667	24.8889	28.3333	14.6667	849.75
Wednesday	11.2222	12.1111	9.44444	15	25.8889	12.4444	10.7778	10.5556	4.55556	2.44444	6.11111	2	2.11111	7.77778	6.66667	8.77778	11.4444	14.2222	22.2222	24.5556	30.1111	24.6667	25	19.4444	18.6667	21.4444	23.1111	17.3333	33.1111	23.2222	20.5556	27.1111	24	18.4444	21.4444	17.2222	23.2222	12.8889	22.1111	24.7778	37.2222	25.8889	30.4444	35.8889	25.8889	28.4444	30.8889	19.1111	902
Thursday	11.3333	8.77778	7.88889	9	11.1111	5.55556	6.88889	8.77778	5.11111	5.33333	6.66667	5.44444	4.77778	6.33333	2.88889	3.11111	2.44444	15.3333	15.8889	13.4444	23.4444	22.1667	16.2222	18.1111	12	15.4444	16.4444	17.3333	22.2222	21.1111	14.8889	19.4444	26.8889	34	25.1111	17.2222	30.4444	24.8889	30.5556	38.3333	49.7778	34.3333	44.5556	43.4444	35.1111	26	19	13.5556	868.167
Friday	28.3333	22.2222	18.3333	13.5556	10.5556	13.1111	13	14.2222	11.1111	1.44444	3.66667	8.22222	12	9.55556	7.55556	7.88889	4.11111	19	17.5556	18	19.6667	20.4444	32.1111	28	19.6667	12.7778	11.7778	22.8889	20.3333	28.7778	33.5556	23.5556	18.8333	19.6667	25.6364	26.6667	19.5556	20	8.55556	22.5833	32.7778	42.3333	31.8889	27.2222	34.6667	28.8889	33	24	943.275
Saturday	25.6667	10	11	11.5556	6.77778	7.88889	6.33333	5.44444	10.7778	6.55556	9.66667	8.22222	6.22222	6.33333	6.33333	7	15.1111	16.7778	22.8889	44.4444	27.1111	23.1111	39.6667	40.1111	26.1111	20.8889	27.3333	20.2222	21.125	31.2222	31.4444	28.6667	40.2222	32.6667	25.8889	13.3333	15.1111	22.5556	19.7778	17.6667	18.2222	28.1111	28	29	24	15.5556	18	16.3333	946.458
Sunday	18.7778	9.44444	15	14.7778	9.88889	15	5.88889	5.77778	4.66667	5	5.55556	5.11111	5.44444	6.88889	14.5556	10	20.5556	20.8889	29.5556	32.4444	27.7778	43.5556	37.6667	21.3333	18.8889	17.1111	17.7778	23.3333	32.1111	24.4444	31.8889	28.75	27.4444	26.7778	27.6667	32.4444	34	36.5556	33	39.7778	34	32.8889	34.6667	31	27.2222	15.5556	11.4444	11.8889	1036.19
MEAN	16.6984	12.5714	12.0476	12.5873	11.3651	9.1746	9.42857	8.90476	6.80952	4.22222	5.98413	6.09524	6.26984	7.84127	7.52381	7.71429	10.5556	17.2063	23.0317	26.127	25.4444	26.8016	27.5397	24	21.0952	19.123	20.381	21.5397	24.8115	25.7619	25.6508	25.0913	27.4683	25.4921	24.0115	22.0476	23.7937	21.127	22.0159	28.1786	32	31.873	34.1587	35.254	28.6508	23.3968	23.381	17.4603	929.708

## Sheet: inspection
Number of people waiting in the Inspection at different times
Time	08:00:00	08:30:00	09:00:00	09:30:00	10:00:00	10:30:00	11:00:00	11:30:00	12:00:00	12:30:00	13:00:00	13:30:00	14:00:00	14:30:00	15:00:00	15:30:00	16:00:00	16:30:00	17:00:00	17:30:00	18:00:00	SUM
Monday	8.77778	12.2222	3.22222	11.6667	14.1111	12.4444	8.55556	15.6667	7.44444	7.44444	4.88889	7.22222	4.55556	8.77778	12.1111	7.33333	7.66667	3.33333	8.77778	4.11111	11.7778	182.111
Tuesday	3.77778	7.66667	6.44444	7.77778	5.22222	6.77778	8.66667	6.66667	7.41176	3.22222	0.888889	6.66667	6.22222	6	5.33333	10.3333	4.77778	3.77778	4.33333	13.4444	10.3333	135.745
Wednesday	5.11111	6.22222	8.44444	5.88889	9.11111	6.88889	7.22222	10	14.3333	9.11111	7.44444	6.55556	4.88889	9.11111	15	5.88889	7	4.66667	5	11.5556	9.22222	168.667
Thursday	1.11111	3.88889	6.55556	4.5	6.11111	4.4	5.44444	5.44444	2	2	4.66667	3.11111	8.88889	3.44444	3.77778	1.55556	4.15385	6.33333	7.66667	7.11111	9.88889	102.054
Friday	6.11111	8.33333	3.22222	10.5556	5	12.6667	5.11111	5.44444	3.44444	7.22222	6.11111	3.88889	5.77778	2.55556	3.33333	3	6.6	3.22222	0.2	5.22222	4.33333	111.356
Saturday	3.55556	4.44444	3.55556	12.7778	11.2222	7.88889	15.4444	14.8889	6.22222	12.4444	2.66667	6.44444	14.1111	14.4444	17.4444	14.3333	13.3333	13.7778	11.5556	10.4444	13.3333	224.333
Sunday	2.66667	16.2222	6.77778	16.7778	15	15.7778	10.5556	13.4444	9.77778	10.8889	9.77778	6.44444	9.55556	7.22222	11.6667	13.8889	12.8889	8.88889	6.11111	7.66667	16.3333	228.333
MEAN	4.44444	8.42857	5.46032	9.99206	9.39683	9.54921	8.71429	10.2222	7.23343	7.47619	5.20635	5.7619	7.71429	7.36508	9.80952	8.04762	8.06007	6.28571	6.23492	8.50794	10.746	164.657

## Sheet: pharmacy
Number of people waiting in the Pharmacy at different times
Time	08:00:00	08:30:00	09:00:00	09:30:00	10:00:00	10:30:00	11:00:00	11:30:00	12:00:00	12:30:00	13:00:00	13:30:00	14:00:00	14:30:00	15:00:00	15:30:00	16:00:00	16:30:00	17:00:00	17:30:00	18:00:00	SUM
Monday	1.08333	1.41667	1.33333	2.08333	7.91667	2.91667	3.33333	8.25	3.55556	3.22222	4.375	3	5	3.44444	2.22222	1.44444	5.33333	3.11111	1.33333	7.44444	2.55556	74.375
Tuesday	3.5	1	3.58333	5.58333	4.41667	5.5	3	3.91667	12.3333	0.916667	2.16667	10.2727	3.75	6.91667	4.5	1.41667	4.54545	3.16667	2.66667	4.08333	2.83333	90.0682
Wednesday	0.916667	1.08333	1.91667	3.16667	9.16667	5.25	1.16667	6	3	1.83333	3.5	2.33333	2.75	11.5833	2.83333	6.75	3.16667	5.75	9.5	4.08333	2.83333	88.5833
Thursday	2.58333	7.08333	3.83333	2.75	2.91667	6.75	2.33333	2.91667	5.41667	3.75	5	5.83333	4.75	2.33333	3.66667	3	2	1.83333	4	2	2.75	77.5
Friday	3.5	1.58333	6	1	5.5	3.66667	4.33333	1.83333	4.4	6	1.54545	2.66667	2.33333	1.75	3.58333	8.08333	2.63636	1.5	2.18182	1.36364	2.16667	67.6273
Saturday	2.16667	5.33333	4.16667	2.33333	7.91667	0.5	5.41667	2.41667	3.27273	1.81818	2	2.08333	4.63636	1.33333	2.45455	5.83333	4.41667	6.58333	11.4167	5.58333	5.16667	86.8485
Sunday	2.75	4.66667	6.41667	4.27273	0.25	3.41667	1.33333	5	5.16667	1.90909	1.5	2.16667	6.33333	3.75	3.66667	7.33333	4.58333	1.91667	5.58333	2.58333	1.66667	76.2652
MEAN	2.35714	3.16667	3.89286	3.02706	5.44048	4	2.9881	4.33333	5.30642	2.7785	2.86959	4.05087	4.22186	4.44444	3.27525	4.8373	3.81169	3.40873	5.24026	3.87734	2.85317	80.1811
